# Supplementary material for: Cardiovascular-Kidney-Metabolic Syndrome: Development of an ICD-10-CM Coding Framework
Source: JMIR Diabetes. 2026 Jun 1;11:e91827. doi: 10.2196/91827 (PMC13224923; doi:10.2196/91827)
Supplement: Multimedia Appendix 1 [file diabetes-v11-e91827-s001.zip]

Archive with 6 entries (5 files):
- ICD10CM_CKM_Codes 2/
- __MACOSX/._ICD10CM_CKM_Codes 2
- ICD10CM_CKM_Codes 2/ICD10CM_CKM_Codes.json
- __MACOSX/ICD10CM_CKM_Codes 2/._ICD10CM_CKM_Codes.json
- ICD10CM_CKM_Codes 2/ICD10CM_CKM_Codes.csv
- __MACOSX/ICD10CM_CKM_Codes 2/._ICD10CM_CKM_Codes.csv
