# Supplementary material for: Cardiovascular-Kidney-Metabolic Syndrome: Development of an ICD-10-CM Coding Framework
Source: JMIR Diabetes. 2026 Jun 1;11:e91827. doi: 10.2196/91827 (PMC13224923; doi:10.2196/91827)
Supplement: Multimedia Appendix 1 [file diabetes-v11-e91827-s001.zip › ICD10CM_CKM_Codes 2/ICD10CM_CKM_Codes.json]

{
  "document_info": {
    "title": "ICD-10-CM Code Sets for Cardiovascular-Kidney-Metabolic (CKM) Syndrome Staging",
    "version": "FY 2026",
    "base_effective_date": "2025-10-01",
    "framework": "American Heart Association (AHA) CKM Syndrome",
    "country_context": "United States",
    "paper_positioning": "literature- and expert-verified implementation framework",
    "validation_scope": [
      "content validity",
      "face validity",
      "construct alignment"
    ],
    "not_empirically_validated": true,
    "primary_machine_actionable_file": "JSON",
    "csv_companion_file_role": "Flattened companion export for implementers, audit, and appendix display",
    "review_date": "2026-03-30",
    "midyear_update_note": "CMS also publishes April 1, 2026 FY2026 update files. Implementers coding encounters on or after 2026-04-01 should reconcile local deployments against the April 1, 2026 CMS files before production use.",
    "last_updated": "2026-04-03",
    "json_authority_statement": "This JSON file is the authoritative machine-actionable source. When CSV flattening and JSON differ in expressive power, implementations should follow JSON.",
    "csv_companion_statement": "The companion CSV is a flattened review/audit export. Composite logic should be interpreted using criterion_id, parent_criterion_id, expression_type, and group-level logic, with JSON retained as the source of truth."
  },
  "notation_rules": {
    "code_system": "ICD-10-CM",
    "prefix_notation_definition": "A manuscript shorthand such as E11.- or I25.- represents a code family only when include_descendants is explicitly set to true in this file.",
    "default_include_descendants": false,
    "descendant_handling_rule": "Do not infer descendants unless include_descendants is explicitly true for that code family.",
    "exclusion_handling_rule": "If exclusions are present, remove excluded codes or code families even when include_descendants is true.",
    "manuscript_to_file_mapping_note": "The manuscript may use hyphen shorthand for readability; this JSON/CSV is the authoritative implementation representation."
  },
  "implementation_guidance": {
    "recommended_primary_mode": "ehr_enhanced",
    "recommended_stage_3_mode": "ehr_enhanced",
    "claims_only_warning": "Claims-only implementation may under-ascertain subclinical disease, especially CKM stage 3, and should be interpreted conservatively.",
    "stage_3_mode_note": "Use structured EHR data when available for Stage 3. If structured laboratory/imaging data are unavailable, restrict Stage 3 to the conservative claims-only CKD proxy and label it as such.",
    "lookback_window_months": {
      "default": 24,
      "acceptable_range": [
        12,
        24
      ]
    },
    "encounter_confirmation": {
      "chronic_conditions": {
        "outpatient_min_count": 2,
        "outpatient_min_days_apart": 30,
        "or_inpatient_min_count": 1
      },
      "acute_events": {
        "inpatient_min_count": 1
      }
    }
  },
  "staging_algorithm": {
    "hierarchy": [
      "stage_4",
      "stage_3",
      "stage_2",
      "stage_1",
      "stage_0"
    ],
    "assign_highest_qualifying_stage": true,
    "stage_0_rule": "Assign stage 0 only when no stage-defining diagnosis codes from stages 1-4 are present within the lookback window.",
    "stage_1_rule": "Stage 1 requires a stage 1 core criterion and absence of stage 2-4 core criteria in the lookback window.",
    "stage_3_priority_rule": "Prefer EHR-enhanced stage 3 assignment. If EHR-enhanced data are unavailable, use only the conservative claims-only stage 3 proxy and label it as a proxy.",
    "stage_4_co_occurrence_rule": "Assign stage 4 only when a clinical CVD criterion co-occurs with any stage 1-3 core criterion and/or CKD within the lookback window.",
    "stage_4b_rule": "Assign stage 4B only when stage 4 is met and a kidney failure criterion is present. Otherwise assign stage 4A."
  },
  "stages": {
    "stage_0": {
      "stage_name": "No CKM risk factors",
      "clinical_definition": "Individuals with normal BMI and waist circumference, normoglycemia, normotension, normal lipid profile, and no evidence of CKD or CVD.",
      "operational_definition": "Absence of stage-defining diagnosis codes from stages 1-4 within the lookback window.",
      "criteria_groups": [],
      "supplementary_groups": []
    },
    "stage_1": {
      "stage_name": "Excess or dysfunctional adiposity",
      "clinical_definition": "Individuals with overweight/obesity, abdominal obesity, or dysfunctional adipose tissue, without other metabolic risk factors or CKD.",
      "operational_definition": "Stage 1 core criterion present AND stage 2-4 core criteria absent in the lookback window.",
      "exclusion_rules": [
        "Absence of stage 2-4 core criteria in the lookback window."
      ],
      "criteria_groups": [
        {
          "group_id": "stage1_overweight_obesity_dx",
          "group_name": "Overweight and obesity diagnosis codes",
          "stage_defining": true,
          "required": false,
          "optional": false,
          "logic": "any_of",
          "implementation_mode": "either",
          "use_rule": "Diagnosis codes alone are sufficient for Stage 1 when stage 2-4 core criteria are absent. BMI Z68 adult codes are optional supporting codes and are not required when an overweight/obesity diagnosis code is present.",
          "codes": [
            {
              "code": "E66.3",
              "label": "Overweight",
              "include_descendants": false,
              "exclusions": []
            },
            {
              "code": "E66.811",
              "label": "Obesity class 1 (BMI 30.0-34.9)",
              "include_descendants": false,
              "exclusions": []
            },
            {
              "code": "E66.812",
              "label": "Obesity class 2 (BMI 35.0-39.9)",
              "include_descendants": false,
              "exclusions": []
            },
            {
              "code": "E66.813",
              "label": "Obesity class 3 (BMI ≥40.0)",
              "include_descendants": false,
              "exclusions": []
            },
            {
              "code": "E66.8",
              "label": "Other obesity (all subcodes)",
              "include_descendants": true,
              "exclusions": []
            },
            {
              "code": "E66.9",
              "label": "Obesity, unspecified",
              "include_descendants": false,
              "exclusions": []
            }
          ]
        },
        {
          "group_id": "stage1_prediabetes",
          "group_name": "Prediabetes as proxy for dysfunctional adiposity",
          "stage_defining": true,
          "required": false,
          "optional": false,
          "logic": "any_of",
          "implementation_mode": "either",
          "codes": [
            {
              "code": "R73.03",
              "label": "Prediabetes (impaired fasting glucose)",
              "include_descendants": false,
              "exclusions": []
            }
          ]
        }
      ],
      "supplementary_groups": [
        {
          "group_id": "stage1_bmi_supporting",
          "group_name": "Adult BMI documentation codes",
          "stage_defining": false,
          "required": false,
          "optional": true,
          "logic": "any_of",
          "implementation_mode": "either",
          "use_rule": "Optional supporting documentation to improve phenotypic granularity; not required if an overweight/obesity diagnosis code is present.",
          "codes": [
            {
              "code": "Z68.25",
              "label": "Body mass index (BMI) 25.0-25.9, adult",
              "include_descendants": false,
              "exclusions": []
            },
            {
              "code": "Z68.26",
              "label": "Body mass index (BMI) 26.0-26.9, adult",
              "include_descendants": false,
              "exclusions": []
            },
            {
              "code": "Z68.27",
              "label": "Body mass index (BMI) 27.0-27.9, adult",
              "include_descendants": false,
              "exclusions": []
            },
            {
              "code": "Z68.28",
              "label": "Body mass index (BMI) 28.0-28.9, adult",
              "include_descendants": false,
              "exclusions": []
            },
            {
              "code": "Z68.29",
              "label": "Body mass index (BMI) 29.0-29.9, adult",
              "include_descendants": false,
              "exclusions": []
            },
            {
              "code": "Z68.30",
              "label": "Body mass index (BMI) 30.0-30.9, adult",
              "include_descendants": false,
              "exclusions": []
            },
            {
              "code": "Z68.31",
              "label": "Body mass index (BMI) 31.0-31.9, adult",
              "include_descendants": false,
              "exclusions": []
            },
            {
              "code": "Z68.32",
              "label": "Body mass index (BMI) 32.0-32.9, adult",
              "include_descendants": false,
              "exclusions": []
            },
            {
              "code": "Z68.33",
              "label": "Body mass index (BMI) 33.0-33.9, adult",
              "include_descendants": false,
              "exclusions": []
            },
            {
              "code": "Z68.34",
              "label": "Body mass index (BMI) 34.0-34.9, adult",
              "include_descendants": false,
              "exclusions": []
            },
            {
              "code": "Z68.35",
              "label": "Body mass index (BMI) 35.0-35.9, adult",
              "include_descendants": false,
              "exclusions": []
            },
            {
              "code": "Z68.36",
              "label": "Body mass index (BMI) 36.0-36.9, adult",
              "include_descendants": false,
              "exclusions": []
            },
            {
              "code": "Z68.37",
              "label": "Body mass index (BMI) 37.0-37.9, adult",
              "include_descendants": false,
              "exclusions": []
            },
            {
              "code": "Z68.38",
              "label": "Body mass index (BMI) 38.0-38.9, adult",
              "include_descendants": false,
              "exclusions": []
            },
            {
              "code": "Z68.39",
              "label": "Body mass index (BMI) 39.0-39.9, adult",
              "include_descendants": false,
              "exclusions": []
            },
            {
              "code": "Z68.41",
              "label": "Body mass index (BMI) 40.0-44.9, adult",
              "include_descendants": false,
              "exclusions": []
            },
            {
              "code": "Z68.42",
              "label": "Body mass index (BMI) 45.0-49.9, adult",
              "include_descendants": false,
              "exclusions": []
            },
            {
              "code": "Z68.43",
              "label": "Body mass index (BMI) 50.0-59.9, adult",
              "include_descendants": false,
              "exclusions": []
            },
            {
              "code": "Z68.44",
              "label": "Body mass index (BMI) 60.0-69.9, adult",
              "include_descendants": false,
              "exclusions": []
            },
            {
              "code": "Z68.45",
              "label": "Body mass index (BMI) 70 or greater, adult",
              "include_descendants": false,
              "exclusions": []
            }
          ]
        },
        {
          "group_id": "stage1_supplementary",
          "group_name": "Optional supporting adiposity-related codes",
          "stage_defining": false,
          "required": false,
          "optional": true,
          "logic": "any_of",
          "implementation_mode": "either",
          "use_rule": "Supporting only; not stage-defining.",
          "codes": [
            {
              "code": "R63.5",
              "label": "Abnormal weight gain",
              "include_descendants": false,
              "exclusions": []
            }
          ],
          "notes": [
            "Other insulin-resistance-related codes may be added locally if prespecified by the implementation site."
          ]
        }
      ]
    },
    "stage_2": {
      "stage_name": "Metabolic risk factors and/or CKD",
      "clinical_definition": "Individuals with metabolic risk factors (hypertriglyceridemia, hypertension, metabolic syndrome, diabetes), or moderate- to high-risk CKD.",
      "criteria_groups": [
        {
          "group_id": "stage2_hypertension",
          "group_name": "Hypertension",
          "stage_defining": true,
          "required": false,
          "optional": false,
          "logic": "any_of",
          "implementation_mode": "either",
          "use_rule": "I12.- should be used with N18.- to specify CKD stage.",
          "codes": [
            {
              "code": "I10",
              "label": "Essential (primary) hypertension",
              "include_descendants": false,
              "exclusions": []
            },
            {
              "code": "I11.9",
              "label": "Hypertensive heart disease without heart failure",
              "include_descendants": false,
              "exclusions": []
            },
            {
              "code": "I12.",
              "label": "Hypertensive chronic kidney disease (all subcodes)",
              "include_descendants": true,
              "exclusions": []
            },
            {
              "code": "I13.10",
              "label": "Hypertensive heart and chronic kidney disease without heart failure, stage 1-4 or unspecified CKD",
              "include_descendants": false,
              "exclusions": []
            }
          ]
        },
        {
          "group_id": "stage2_hypertriglyceridemia",
          "group_name": "Hypertriglyceridemia",
          "stage_defining": true,
          "required": false,
          "optional": false,
          "logic": "any_of",
          "implementation_mode": "either",
          "codes": [
            {
              "code": "E78.1",
              "label": "Pure hyperglyceridemia / pure hypertriglyceridemia",
              "include_descendants": false,
              "exclusions": []
            },
            {
              "code": "E78.2",
              "label": "Mixed hyperlipidemia",
              "include_descendants": false,
              "exclusions": []
            }
          ],
          "use_rule": "Stage 2 includes E78.1 and E78.2 for operational ICD-10-CM implementation; E78.2 is retained to capture mixed triglyceride-elevated dyslipidemia phenotypes in routine data."
        },
        {
          "group_id": "stage2_metabolic_syndrome",
          "group_name": "Metabolic syndrome",
          "stage_defining": true,
          "required": false,
          "optional": false,
          "logic": "any_of",
          "implementation_mode": "either",
          "codes": [
            {
              "code": "E88.810",
              "label": "Metabolic syndrome",
              "include_descendants": false,
              "exclusions": []
            }
          ]
        },
        {
          "group_id": "stage2_diabetes",
          "group_name": "Diabetes mellitus (type 2, type 1, other specified types)",
          "stage_defining": true,
          "required": false,
          "optional": false,
          "logic": "any_of",
          "implementation_mode": "either",
          "use_rule": "E11.- includes E11.A (type 2 diabetes in remission, FY2026).",
          "codes": [
            {
              "code": "E10.",
              "label": "Type 1 diabetes mellitus (all subcodes)",
              "include_descendants": true,
              "exclusions": []
            },
            {
              "code": "E11.",
              "label": "Type 2 diabetes mellitus (all subcodes)",
              "include_descendants": true,
              "exclusions": []
            },
            {
              "code": "E13.",
              "label": "Other specified diabetes mellitus (all subcodes)",
              "include_descendants": true,
              "exclusions": []
            }
          ]
        },
        {
          "group_id": "stage2_ckd_moderate_high_risk",
          "group_name": "Moderate- to high-risk chronic kidney disease (claims proxy)",
          "stage_defining": true,
          "required": false,
          "optional": false,
          "logic": "any_of",
          "implementation_mode": "either",
          "use_rule": "Claims proxy for moderate- to high-risk CKD. If structured eGFR/ACR data are available, KDIGO categories should supersede diagnosis-code proxy logic.",
          "criteria": [
            {
              "criterion_id": "stage2_ckd_stage3",
              "criterion_name": "CKD stage 3",
              "expression_type": "codes_any_of",
              "codes": [
                {
                  "code": "N18.30",
                  "label": "Chronic kidney disease, stage 3 unspecified",
                  "include_descendants": false,
                  "exclusions": []
                },
                {
                  "code": "N18.31",
                  "label": "Chronic kidney disease, stage 3a",
                  "include_descendants": false,
                  "exclusions": []
                },
                {
                  "code": "N18.32",
                  "label": "Chronic kidney disease, stage 3b",
                  "include_descendants": false,
                  "exclusions": []
                }
              ],
              "exclusions": [
                "N18.4",
                "N18.5",
                "N18.6"
              ]
            },
            {
              "criterion_id": "stage2_ckd_stage1_2_with_albuminuria",
              "criterion_name": "CKD stage 1-2 with documented albuminuria/proteinuria",
              "expression_type": "all_of",
              "components": [
                {
                  "component_id": "ckd_stage_1_2",
                  "expression_type": "codes_any_of",
                  "codes": [
                    {
                      "code": "N18.1",
                      "label": "Chronic kidney disease, stage 1",
                      "include_descendants": false,
                      "exclusions": []
                    },
                    {
                      "code": "N18.2",
                      "label": "Chronic kidney disease, stage 2 (mild)",
                      "include_descendants": false,
                      "exclusions": []
                    }
                  ]
                },
                {
                  "component_id": "albuminuria_or_proteinuria",
                  "expression_type": "codes_any_of",
                  "codes": [
                    {
                      "code": "R80.",
                      "label": "Albuminuria/proteinuria (all subcodes)",
                      "include_descendants": true,
                      "exclusions": []
                    }
                  ]
                }
              ],
              "exclusions": [
                "N18.4",
                "N18.5",
                "N18.6"
              ]
            }
          ],
          "group_exclusions": [
            "N18.4",
            "N18.5",
            "N18.6"
          ]
        }
      ],
      "supplementary_groups": [],
      "supplementary_group_policy": "Risk-enhancing but non-stage-defining conditions are centralized only in global_risk_enhancing_conditions to avoid duplicate counting or duplicate ingestion across stage-specific and global sections."
    },
    "stage_3": {
      "stage_name": "Subclinical CVD or risk equivalents",
      "clinical_definition": "Subclinical ASCVD or subclinical HF among individuals with excess/dysfunctional adiposity, other metabolic risk factors, or CKD.",
      "preferred_implementation_mode": "ehr_enhanced",
      "operational_note": "EHR-enhanced implementation is preferred. Claims-only Stage 3 is a conservative proxy and may under-ascertain true subclinical disease.",
      "criteria_groups": [
        {
          "group_id": "stage3_subclinical_ascvd_ehr",
          "group_name": "Subclinical ASCVD (EHR-enhanced)",
          "stage_defining": true,
          "required": false,
          "optional": false,
          "logic": "any_of",
          "implementation_mode": "ehr_enhanced",
          "use_rule": "Site-specific mapping to structured imaging results is required.",
          "non_icd_data_elements": [
            {
              "element_id": "cac_documented",
              "label": "Coronary artery calcium documented in structured imaging data",
              "data_type": "boolean_or_coded_result",
              "operator": "present",
              "notes": "Preferred structured EHR signal for subclinical ASCVD."
            },
            {
              "element_id": "coronary_cta_subclinical_atherosclerosis",
              "label": "Subclinical atherosclerosis documented on coronary CT angiography",
              "data_type": "boolean_or_coded_result",
              "operator": "present"
            },
            {
              "element_id": "coronary_catheterization_subclinical_atherosclerosis",
              "label": "Subclinical atherosclerosis documented on coronary catheterization",
              "data_type": "boolean_or_coded_result",
              "operator": "present"
            }
          ]
        },
        {
          "group_id": "stage3_subclinical_hf_ehr",
          "group_name": "Subclinical HF (EHR-enhanced)",
          "stage_defining": true,
          "required": false,
          "optional": false,
          "logic": "any_of",
          "implementation_mode": "ehr_enhanced",
          "use_rule": "Site-specific mapping to laboratory and echocardiography fields is required. A biomarker abnormality plus an echocardiographic abnormality indicates the highest risk.",
          "non_icd_data_elements": [
            {
              "element_id": "ntprobnp_threshold",
              "label": "NT-proBNP",
              "data_type": "numeric_laboratory_result",
              "operator": ">=",
              "threshold_value": 125,
              "threshold_unit": "pg/mL"
            },
            {
              "element_id": "hs_troponin_t_female",
              "label": "High-sensitivity troponin T (female threshold)",
              "data_type": "numeric_laboratory_result",
              "operator": ">=",
              "threshold_value": 14,
              "threshold_unit": "ng/L",
              "sex": "female"
            },
            {
              "element_id": "hs_troponin_t_male",
              "label": "High-sensitivity troponin T (male threshold)",
              "data_type": "numeric_laboratory_result",
              "operator": ">=",
              "threshold_value": 22,
              "threshold_unit": "ng/L",
              "sex": "male"
            },
            {
              "element_id": "hs_troponin_i_female",
              "label": "High-sensitivity troponin I (female threshold)",
              "data_type": "numeric_laboratory_result",
              "operator": ">=",
              "threshold_value": 10,
              "threshold_unit": "ng/L",
              "sex": "female"
            },
            {
              "element_id": "hs_troponin_i_male",
              "label": "High-sensitivity troponin I (male threshold)",
              "data_type": "numeric_laboratory_result",
              "operator": ">=",
              "threshold_value": 12,
              "threshold_unit": "ng/L",
              "sex": "male"
            },
            {
              "element_id": "echocardiographic_subclinical_hf_abnormality",
              "label": "Echocardiographic abnormality consistent with subclinical heart failure",
              "data_type": "boolean_or_coded_result",
              "operator": "present"
            }
          ]
        },
        {
          "group_id": "stage3_claims_proxy_very_high_risk_ckd",
          "group_name": "Conservative claims-only proxy for Stage 3",
          "stage_defining": true,
          "required": false,
          "optional": false,
          "logic": "any_of",
          "implementation_mode": "claims_only",
          "use_rule": "Use only when structured EHR data required for Stage 3 are unavailable. Label outputs as claims-only Stage 3 proxy.",
          "codes": [
            {
              "code": "N18.4",
              "label": "Chronic kidney disease, stage 4 (severe)",
              "include_descendants": false,
              "exclusions": []
            },
            {
              "code": "N18.5",
              "label": "Chronic kidney disease, stage 5",
              "include_descendants": false,
              "exclusions": []
            }
          ]
        }
      ],
      "supplementary_groups": [
        {
          "group_id": "stage3_ckd_secondary_hyperparathyroidism",
          "group_name": "Supplementary CKD-related code",
          "stage_defining": false,
          "required": false,
          "optional": true,
          "logic": "any_of",
          "implementation_mode": "either",
          "use_rule": "Supporting only; use when co-occurring with N18.4-N18.5.",
          "codes": [
            {
              "code": "N25.81",
              "label": "Secondary hyperparathyroidism of renal origin",
              "include_descendants": false,
              "exclusions": []
            }
          ]
        }
      ]
    },
    "stage_4": {
      "stage_name": "Clinical CVD with or without kidney failure",
      "clinical_definition": "Clinical CVD (coronary heart disease, heart failure, stroke, peripheral artery disease, atrial fibrillation) among individuals with adiposity, other CKM risk factors, or CKD.",
      "substages": {
        "stage_4a": "Clinical CVD without kidney failure",
        "stage_4b": "Clinical CVD with kidney failure"
      },
      "co_occurrence_requirement": "Clinical CVD criterion must co-occur with any stage 1-3 core criterion and/or CKD within the lookback window.",
      "criteria_groups": [
        {
          "group_id": "stage4_coronary_heart_disease",
          "group_name": "Coronary heart disease and angina",
          "stage_defining": true,
          "required": false,
          "optional": false,
          "logic": "any_of",
          "implementation_mode": "either",
          "codes": [
            {
              "code": "I25.",
              "label": "Chronic ischemic heart disease (all subcodes)",
              "include_descendants": true,
              "exclusions": []
            },
            {
              "code": "I20.",
              "label": "Angina pectoris (all subcodes)",
              "include_descendants": true,
              "exclusions": []
            }
          ]
        },
        {
          "group_id": "stage4_acute_myocardial_infarction",
          "group_name": "Acute myocardial infarction and subsequent myocardial infarction",
          "stage_defining": true,
          "required": false,
          "optional": false,
          "logic": "any_of",
          "implementation_mode": "either",
          "codes": [
            {
              "code": "I21.",
              "label": "Acute myocardial infarction (all subcodes)",
              "include_descendants": true,
              "exclusions": []
            },
            {
              "code": "I22.",
              "label": "Subsequent myocardial infarction (all subcodes)",
              "include_descendants": true,
              "exclusions": []
            }
          ]
        },
        {
          "group_id": "stage4_heart_failure",
          "group_name": "Heart failure phenotypes",
          "stage_defining": true,
          "required": false,
          "optional": false,
          "logic": "any_of",
          "implementation_mode": "either",
          "codes": [
            {
              "code": "I50.1",
              "label": "Left ventricular failure",
              "include_descendants": false,
              "exclusions": []
            },
            {
              "code": "I50.2",
              "label": "Systolic (congestive) heart failure (all subcodes)",
              "include_descendants": true,
              "exclusions": []
            },
            {
              "code": "I50.3",
              "label": "Diastolic (congestive) heart failure (all subcodes)",
              "include_descendants": true,
              "exclusions": []
            },
            {
              "code": "I50.4",
              "label": "Combined systolic and diastolic (congestive) heart failure (all subcodes)",
              "include_descendants": true,
              "exclusions": []
            },
            {
              "code": "I50.9",
              "label": "Heart failure, unspecified",
              "include_descendants": false,
              "exclusions": []
            },
            {
              "code": "I11.0",
              "label": "Hypertensive heart disease with heart failure",
              "include_descendants": false,
              "exclusions": []
            },
            {
              "code": "I13.0",
              "label": "Hypertensive heart and chronic kidney disease with heart failure, stage 1-4 or unspecified CKD",
              "include_descendants": false,
              "exclusions": []
            },
            {
              "code": "I13.2",
              "label": "Hypertensive heart and chronic kidney disease with heart failure, stage 5 CKD or end stage renal disease",
              "include_descendants": false,
              "exclusions": []
            }
          ]
        },
        {
          "group_id": "stage4_atrial_fibrillation",
          "group_name": "Atrial fibrillation",
          "stage_defining": true,
          "required": false,
          "optional": false,
          "logic": "any_of",
          "implementation_mode": "either",
          "codes": [
            {
              "code": "I48.0",
              "label": "Paroxysmal atrial fibrillation",
              "include_descendants": false,
              "exclusions": []
            },
            {
              "code": "I48.19",
              "label": "Persistent atrial fibrillation",
              "include_descendants": false,
              "exclusions": []
            },
            {
              "code": "I48.20",
              "label": "Chronic atrial fibrillation",
              "include_descendants": false,
              "exclusions": []
            },
            {
              "code": "I48.21",
              "label": "Permanent atrial fibrillation",
              "include_descendants": false,
              "exclusions": []
            }
          ]
        },
        {
          "group_id": "stage4_peripheral_artery_disease",
          "group_name": "Peripheral artery disease",
          "stage_defining": true,
          "required": false,
          "optional": false,
          "logic": "any_of",
          "implementation_mode": "either",
          "codes": [
            {
              "code": "I70.2",
              "label": "Atherosclerosis of native arteries of the extremities (all subcodes)",
              "include_descendants": true,
              "exclusions": []
            },
            {
              "code": "I73.9",
              "label": "Peripheral vascular disease, unspecified",
              "include_descendants": false,
              "exclusions": []
            }
          ]
        },
        {
          "group_id": "stage4_stroke",
          "group_name": "Stroke and prior clinical cerebrovascular disease",
          "stage_defining": true,
          "required": false,
          "optional": false,
          "logic": "any_of",
          "implementation_mode": "either",
          "codes": [
            {
              "code": "I60.",
              "label": "Nontraumatic subarachnoid hemorrhage (all subcodes)",
              "include_descendants": true,
              "exclusions": []
            },
            {
              "code": "I61.",
              "label": "Nontraumatic intracerebral hemorrhage (all subcodes)",
              "include_descendants": true,
              "exclusions": []
            },
            {
              "code": "I62.",
              "label": "Other and unspecified nontraumatic intracranial hemorrhage (all subcodes)",
              "include_descendants": true,
              "exclusions": []
            },
            {
              "code": "I63.",
              "label": "Cerebral infarction / ischemic stroke (all subcodes)",
              "include_descendants": true,
              "exclusions": []
            },
            {
              "code": "I64",
              "label": "Stroke, not specified as hemorrhage or infarction",
              "include_descendants": false,
              "exclusions": []
            },
            {
              "code": "I69.",
              "label": "Sequelae of cerebrovascular disease (all subcodes)",
              "include_descendants": true,
              "exclusions": []
            },
            {
              "code": "Z86.73",
              "label": "Personal history of transient ischemic attack and cerebral infarction without residual deficits",
              "include_descendants": false,
              "exclusions": []
            }
          ]
        }
      ],
      "kidney_failure_groups": [
        {
          "group_id": "stage4b_kidney_failure_core",
          "group_name": "Kidney failure (core Stage 4B criteria)",
          "stage_defining": true,
          "required": false,
          "optional": false,
          "logic": "any_of",
          "implementation_mode": "either",
          "use_rule": "Kidney failure criteria are evaluated only after Stage 4 clinical CVD has been established.",
          "codes": [
            {
              "code": "N18.6",
              "label": "End stage renal disease",
              "include_descendants": false,
              "exclusions": []
            },
            {
              "code": "Z99.2",
              "label": "Dependence on renal dialysis",
              "include_descendants": false,
              "exclusions": []
            }
          ]
        },
        {
          "group_id": "stage4b_transplant_context",
          "group_name": "Kidney transplant status context",
          "stage_defining": false,
          "required": false,
          "optional": true,
          "logic": "all_of",
          "implementation_mode": "either",
          "use_rule": "Do not assign Stage 4B on Z94.0 alone. Use only as contextual information when transplant status co-occurs with CKD or kidney failure evidence.",
          "criteria": [
            {
              "criterion_id": "transplant_plus_ckd",
              "criterion_name": "Kidney transplant status with CKD documentation",
              "expression_type": "all_of",
              "components": [
                {
                  "component_id": "kidney_transplant_status",
                  "expression_type": "codes_any_of",
                  "codes": [
                    {
                      "code": "Z94.0",
                      "label": "Kidney transplant status",
                      "include_descendants": false,
                      "exclusions": []
                    }
                  ]
                },
                {
                  "component_id": "ckd_stage_code",
                  "expression_type": "codes_any_of",
                  "codes": [
                    {
                      "code": "N18.",
                      "label": "Chronic kidney disease (all stage subcodes)",
                      "include_descendants": true,
                      "exclusions": []
                    }
                  ]
                }
              ]
            }
          ]
        }
      ]
    }
  },
  "global_risk_enhancing_conditions": [
    {
      "group_id": "risk_dyslipidemia",
      "group_name": "Disorders of lipoprotein metabolism",
      "stage_defining": false,
      "optional": true,
      "implementation_mode": "either",
      "codes": [
        {
          "code": "E78.0",
          "label": "Pure hypercholesterolemia",
          "include_descendants": false,
          "exclusions": []
        },
        {
          "code": "E78.1",
          "label": "Pure hyperglyceridemia / pure hypertriglyceridemia",
          "include_descendants": false,
          "exclusions": []
        },
        {
          "code": "E78.2",
          "label": "Mixed hyperlipidemia",
          "include_descendants": false,
          "exclusions": []
        },
        {
          "code": "E78.4",
          "label": "Other hyperlipidemia",
          "include_descendants": false,
          "exclusions": []
        },
        {
          "code": "E78.41",
          "label": "Elevated lipoprotein(a)",
          "include_descendants": false,
          "exclusions": []
        },
        {
          "code": "E78.49",
          "label": "Other hyperlipidemia",
          "include_descendants": false,
          "exclusions": []
        },
        {
          "code": "E78.5",
          "label": "Hyperlipidemia, unspecified",
          "include_descendants": false,
          "exclusions": []
        }
      ]
    },
    {
      "group_id": "risk_nafld_nash",
      "group_name": "Metabolic liver disease",
      "stage_defining": false,
      "optional": true,
      "implementation_mode": "either",
      "codes": [
        {
          "code": "K76.0",
          "label": "Fatty (change of) liver, not elsewhere classified",
          "include_descendants": false,
          "exclusions": []
        },
        {
          "code": "K75.81",
          "label": "Nonalcoholic steatohepatitis (NASH)",
          "include_descendants": false,
          "exclusions": []
        }
      ]
    },
    {
      "group_id": "risk_hyperuricemia_gout",
      "group_name": "Hyperuricemia and gout",
      "stage_defining": false,
      "optional": true,
      "implementation_mode": "either",
      "codes": [
        {
          "code": "E79.0",
          "label": "Hyperuricemia without signs of inflammatory arthritis and tophaceous disease",
          "include_descendants": false,
          "exclusions": []
        },
        {
          "code": "M10.",
          "label": "Gout (all subcodes)",
          "include_descendants": true,
          "exclusions": []
        }
      ]
    },
    {
      "group_id": "risk_sleep_apnea",
      "group_name": "Sleep apnea disorders",
      "stage_defining": false,
      "optional": true,
      "implementation_mode": "either",
      "codes": [
        {
          "code": "G47.30",
          "label": "Sleep apnea, unspecified",
          "include_descendants": false,
          "exclusions": []
        },
        {
          "code": "G47.31",
          "label": "Primary central sleep apnea",
          "include_descendants": false,
          "exclusions": []
        },
        {
          "code": "G47.33",
          "label": "Obstructive sleep apnea (adult or pediatric)",
          "include_descendants": false,
          "exclusions": []
        },
        {
          "code": "G47.39",
          "label": "Other sleep apnea",
          "include_descendants": false,
          "exclusions": []
        }
      ]
    },
    {
      "group_id": "risk_pcos",
      "group_name": "Polycystic ovary syndrome",
      "stage_defining": false,
      "optional": true,
      "implementation_mode": "either",
      "codes": [
        {
          "code": "E28.2",
          "label": "Polycystic ovary syndrome",
          "include_descendants": false,
          "exclusions": []
        }
      ]
    },
    {
      "group_id": "risk_ckd_secondary_hyperparathyroidism",
      "group_name": "Secondary hyperparathyroidism of renal origin",
      "stage_defining": false,
      "optional": true,
      "implementation_mode": "either",
      "codes": [
        {
          "code": "N25.81",
          "label": "Secondary hyperparathyroidism of renal origin",
          "include_descendants": false,
          "exclusions": []
        }
      ]
    },
    {
      "group_id": "risk_arrhythmias",
      "group_name": "Other arrhythmias",
      "stage_defining": false,
      "optional": true,
      "implementation_mode": "either",
      "codes": [
        {
          "code": "I47.2",
          "label": "Ventricular tachycardia",
          "include_descendants": false,
          "exclusions": []
        },
        {
          "code": "I49.0",
          "label": "Ventricular fibrillation and flutter",
          "include_descendants": false,
          "exclusions": []
        },
        {
          "code": "I49.3",
          "label": "Premature depolarization / premature ventricular contractions",
          "include_descendants": false,
          "exclusions": []
        }
      ]
    }
  ]
}
