# Supplementary material for: Cardiovascular-Kidney-Metabolic Syndrome: Development of an ICD-10-CM Coding Framework
Source: JMIR Diabetes. 2026 Jun 1;11:e91827. doi: 10.2196/91827 (PMC13224923; doi:10.2196/91827)
Supplement: Multimedia Appendix 1 [file diabetes-v11-e91827-s001.zip › ICD10CM_CKM_Codes 2/ICD10CM_CKM_Codes.csv]

row_type	stage	stage_name	group_category	group_id	group_name	stage_defining	required	optional	logic	implementation_mode	criterion_id	criterion_name	parent_criterion_id	expression_type	item_type	code	label	include_descendants	exclusions	operator	threshold_value	threshold_unit	sex	use_rule	notes
algorithm_rule	algorithm	algorithm	algorithm_rule	hierarchy	hierarchy										rule		stage_4 | stage_3 | stage_2 | stage_1 | stage_0
algorithm_rule	algorithm	algorithm	algorithm_rule	assign_highest_qualifying_stage	assign_highest_qualifying_stage										rule		True
algorithm_rule	algorithm	algorithm	algorithm_rule	stage_0_rule	stage_0_rule										rule		Assign stage 0 only when no stage-defining diagnosis codes from stages 1-4 are present within the lookback window.
algorithm_rule	algorithm	algorithm	algorithm_rule	stage_1_rule	stage_1_rule										rule		Stage 1 requires a stage 1 core criterion and absence of stage 2-4 core criteria in the lookback window.
algorithm_rule	algorithm	algorithm	algorithm_rule	stage_3_priority_rule	stage_3_priority_rule										rule		Prefer EHR-enhanced stage 3 assignment. If EHR-enhanced data are unavailable, use only the conservative claims-only stage 3 proxy and label it as a proxy.
algorithm_rule	algorithm	algorithm	algorithm_rule	stage_4_co_occurrence_rule	stage_4_co_occurrence_rule										rule		Assign stage 4 only when a clinical CVD criterion co-occurs with any stage 1-3 core criterion and/or CKD within the lookback window.
algorithm_rule	algorithm	algorithm	algorithm_rule	stage_4b_rule	stage_4b_rule										rule		Assign stage 4B only when stage 4 is met and a kidney failure criterion is present. Otherwise assign stage 4A.
group_definition	stage_1	Excess or dysfunctional adiposity	criteria_group	stage1_overweight_obesity_dx	Overweight and obesity diagnosis codes	True	False	False	any_of	either					group									Diagnosis codes alone are sufficient for Stage 1 when stage 2-4 core criteria are absent. BMI Z68 adult codes are optional supporting codes and are not required when an overweight/obesity diagnosis code is present.
code_or_element	stage_1	Excess or dysfunctional adiposity	criteria_group	stage1_overweight_obesity_dx	Overweight and obesity diagnosis codes	True	False	False	any_of	either				codes_any_of	icd_code	E66.3	Overweight	False						Diagnosis codes alone are sufficient for Stage 1 when stage 2-4 core criteria are absent. BMI Z68 adult codes are optional supporting codes and are not required when an overweight/obesity diagnosis code is present.
code_or_element	stage_1	Excess or dysfunctional adiposity	criteria_group	stage1_overweight_obesity_dx	Overweight and obesity diagnosis codes	True	False	False	any_of	either				codes_any_of	icd_code	E66.811	Obesity class 1 (BMI 30.0-34.9)	False						Diagnosis codes alone are sufficient for Stage 1 when stage 2-4 core criteria are absent. BMI Z68 adult codes are optional supporting codes and are not required when an overweight/obesity diagnosis code is present.
code_or_element	stage_1	Excess or dysfunctional adiposity	criteria_group	stage1_overweight_obesity_dx	Overweight and obesity diagnosis codes	True	False	False	any_of	either				codes_any_of	icd_code	E66.812	Obesity class 2 (BMI 35.0-39.9)	False						Diagnosis codes alone are sufficient for Stage 1 when stage 2-4 core criteria are absent. BMI Z68 adult codes are optional supporting codes and are not required when an overweight/obesity diagnosis code is present.
code_or_element	stage_1	Excess or dysfunctional adiposity	criteria_group	stage1_overweight_obesity_dx	Overweight and obesity diagnosis codes	True	False	False	any_of	either				codes_any_of	icd_code	E66.813	Obesity class 3 (BMI ≥40.0)	False						Diagnosis codes alone are sufficient for Stage 1 when stage 2-4 core criteria are absent. BMI Z68 adult codes are optional supporting codes and are not required when an overweight/obesity diagnosis code is present.
code_or_element	stage_1	Excess or dysfunctional adiposity	criteria_group	stage1_overweight_obesity_dx	Overweight and obesity diagnosis codes	True	False	False	any_of	either				codes_any_of	icd_code_family	E66.8	Other obesity (all subcodes)	True						Diagnosis codes alone are sufficient for Stage 1 when stage 2-4 core criteria are absent. BMI Z68 adult codes are optional supporting codes and are not required when an overweight/obesity diagnosis code is present.
code_or_element	stage_1	Excess or dysfunctional adiposity	criteria_group	stage1_overweight_obesity_dx	Overweight and obesity diagnosis codes	True	False	False	any_of	either				codes_any_of	icd_code	E66.9	Obesity, unspecified	False						Diagnosis codes alone are sufficient for Stage 1 when stage 2-4 core criteria are absent. BMI Z68 adult codes are optional supporting codes and are not required when an overweight/obesity diagnosis code is present.
group_definition	stage_1	Excess or dysfunctional adiposity	criteria_group	stage1_prediabetes	Prediabetes as proxy for dysfunctional adiposity	True	False	False	any_of	either					group
code_or_element	stage_1	Excess or dysfunctional adiposity	criteria_group	stage1_prediabetes	Prediabetes as proxy for dysfunctional adiposity	True	False	False	any_of	either				codes_any_of	icd_code	R73.03	Prediabetes (impaired fasting glucose)	False
group_definition	stage_1	Excess or dysfunctional adiposity	supplementary_group	stage1_bmi_supporting	Adult BMI documentation codes	False	False	True	any_of	either					group									Optional supporting documentation to improve phenotypic granularity; not required if an overweight/obesity diagnosis code is present.
code_or_element	stage_1	Excess or dysfunctional adiposity	supplementary_group	stage1_bmi_supporting	Adult BMI documentation codes	False	False	True	any_of	either				codes_any_of	icd_code	Z68.25	Body mass index (BMI) 25.0-25.9, adult	False						Optional supporting documentation to improve phenotypic granularity; not required if an overweight/obesity diagnosis code is present.
code_or_element	stage_1	Excess or dysfunctional adiposity	supplementary_group	stage1_bmi_supporting	Adult BMI documentation codes	False	False	True	any_of	either				codes_any_of	icd_code	Z68.26	Body mass index (BMI) 26.0-26.9, adult	False						Optional supporting documentation to improve phenotypic granularity; not required if an overweight/obesity diagnosis code is present.
code_or_element	stage_1	Excess or dysfunctional adiposity	supplementary_group	stage1_bmi_supporting	Adult BMI documentation codes	False	False	True	any_of	either				codes_any_of	icd_code	Z68.27	Body mass index (BMI) 27.0-27.9, adult	False						Optional supporting documentation to improve phenotypic granularity; not required if an overweight/obesity diagnosis code is present.
code_or_element	stage_1	Excess or dysfunctional adiposity	supplementary_group	stage1_bmi_supporting	Adult BMI documentation codes	False	False	True	any_of	either				codes_any_of	icd_code	Z68.28	Body mass index (BMI) 28.0-28.9, adult	False						Optional supporting documentation to improve phenotypic granularity; not required if an overweight/obesity diagnosis code is present.
code_or_element	stage_1	Excess or dysfunctional adiposity	supplementary_group	stage1_bmi_supporting	Adult BMI documentation codes	False	False	True	any_of	either				codes_any_of	icd_code	Z68.29	Body mass index (BMI) 29.0-29.9, adult	False						Optional supporting documentation to improve phenotypic granularity; not required if an overweight/obesity diagnosis code is present.
code_or_element	stage_1	Excess or dysfunctional adiposity	supplementary_group	stage1_bmi_supporting	Adult BMI documentation codes	False	False	True	any_of	either				codes_any_of	icd_code	Z68.30	Body mass index (BMI) 30.0-30.9, adult	False						Optional supporting documentation to improve phenotypic granularity; not required if an overweight/obesity diagnosis code is present.
code_or_element	stage_1	Excess or dysfunctional adiposity	supplementary_group	stage1_bmi_supporting	Adult BMI documentation codes	False	False	True	any_of	either				codes_any_of	icd_code	Z68.31	Body mass index (BMI) 31.0-31.9, adult	False						Optional supporting documentation to improve phenotypic granularity; not required if an overweight/obesity diagnosis code is present.
code_or_element	stage_1	Excess or dysfunctional adiposity	supplementary_group	stage1_bmi_supporting	Adult BMI documentation codes	False	False	True	any_of	either				codes_any_of	icd_code	Z68.32	Body mass index (BMI) 32.0-32.9, adult	False						Optional supporting documentation to improve phenotypic granularity; not required if an overweight/obesity diagnosis code is present.
code_or_element	stage_1	Excess or dysfunctional adiposity	supplementary_group	stage1_bmi_supporting	Adult BMI documentation codes	False	False	True	any_of	either				codes_any_of	icd_code	Z68.33	Body mass index (BMI) 33.0-33.9, adult	False						Optional supporting documentation to improve phenotypic granularity; not required if an overweight/obesity diagnosis code is present.
code_or_element	stage_1	Excess or dysfunctional adiposity	supplementary_group	stage1_bmi_supporting	Adult BMI documentation codes	False	False	True	any_of	either				codes_any_of	icd_code	Z68.34	Body mass index (BMI) 34.0-34.9, adult	False						Optional supporting documentation to improve phenotypic granularity; not required if an overweight/obesity diagnosis code is present.
code_or_element	stage_1	Excess or dysfunctional adiposity	supplementary_group	stage1_bmi_supporting	Adult BMI documentation codes	False	False	True	any_of	either				codes_any_of	icd_code	Z68.35	Body mass index (BMI) 35.0-35.9, adult	False						Optional supporting documentation to improve phenotypic granularity; not required if an overweight/obesity diagnosis code is present.
code_or_element	stage_1	Excess or dysfunctional adiposity	supplementary_group	stage1_bmi_supporting	Adult BMI documentation codes	False	False	True	any_of	either				codes_any_of	icd_code	Z68.36	Body mass index (BMI) 36.0-36.9, adult	False						Optional supporting documentation to improve phenotypic granularity; not required if an overweight/obesity diagnosis code is present.
code_or_element	stage_1	Excess or dysfunctional adiposity	supplementary_group	stage1_bmi_supporting	Adult BMI documentation codes	False	False	True	any_of	either				codes_any_of	icd_code	Z68.37	Body mass index (BMI) 37.0-37.9, adult	False						Optional supporting documentation to improve phenotypic granularity; not required if an overweight/obesity diagnosis code is present.
code_or_element	stage_1	Excess or dysfunctional adiposity	supplementary_group	stage1_bmi_supporting	Adult BMI documentation codes	False	False	True	any_of	either				codes_any_of	icd_code	Z68.38	Body mass index (BMI) 38.0-38.9, adult	False						Optional supporting documentation to improve phenotypic granularity; not required if an overweight/obesity diagnosis code is present.
code_or_element	stage_1	Excess or dysfunctional adiposity	supplementary_group	stage1_bmi_supporting	Adult BMI documentation codes	False	False	True	any_of	either				codes_any_of	icd_code	Z68.39	Body mass index (BMI) 39.0-39.9, adult	False						Optional supporting documentation to improve phenotypic granularity; not required if an overweight/obesity diagnosis code is present.
code_or_element	stage_1	Excess or dysfunctional adiposity	supplementary_group	stage1_bmi_supporting	Adult BMI documentation codes	False	False	True	any_of	either				codes_any_of	icd_code	Z68.41	Body mass index (BMI) 40.0-44.9, adult	False						Optional supporting documentation to improve phenotypic granularity; not required if an overweight/obesity diagnosis code is present.
code_or_element	stage_1	Excess or dysfunctional adiposity	supplementary_group	stage1_bmi_supporting	Adult BMI documentation codes	False	False	True	any_of	either				codes_any_of	icd_code	Z68.42	Body mass index (BMI) 45.0-49.9, adult	False						Optional supporting documentation to improve phenotypic granularity; not required if an overweight/obesity diagnosis code is present.
code_or_element	stage_1	Excess or dysfunctional adiposity	supplementary_group	stage1_bmi_supporting	Adult BMI documentation codes	False	False	True	any_of	either				codes_any_of	icd_code	Z68.43	Body mass index (BMI) 50.0-59.9, adult	False						Optional supporting documentation to improve phenotypic granularity; not required if an overweight/obesity diagnosis code is present.
code_or_element	stage_1	Excess or dysfunctional adiposity	supplementary_group	stage1_bmi_supporting	Adult BMI documentation codes	False	False	True	any_of	either				codes_any_of	icd_code	Z68.44	Body mass index (BMI) 60.0-69.9, adult	False						Optional supporting documentation to improve phenotypic granularity; not required if an overweight/obesity diagnosis code is present.
code_or_element	stage_1	Excess or dysfunctional adiposity	supplementary_group	stage1_bmi_supporting	Adult BMI documentation codes	False	False	True	any_of	either				codes_any_of	icd_code	Z68.45	Body mass index (BMI) 70 or greater, adult	False						Optional supporting documentation to improve phenotypic granularity; not required if an overweight/obesity diagnosis code is present.
group_definition	stage_1	Excess or dysfunctional adiposity	supplementary_group	stage1_supplementary	Optional supporting adiposity-related codes	False	False	True	any_of	either					group									Supporting only; not stage-defining.
code_or_element	stage_1	Excess or dysfunctional adiposity	supplementary_group	stage1_supplementary	Optional supporting adiposity-related codes	False	False	True	any_of	either				codes_any_of	icd_code	R63.5	Abnormal weight gain	False						Supporting only; not stage-defining.
stage_note	stage_2	Metabolic risk factors and/or CKD	stage_note	stage_2_supplementary_policy	Supplementary group policy										note		Risk-enhancing but non-stage-defining conditions are centralized only in global_risk_enhancing_conditions to avoid duplicate counting or duplicate ingestion across stage-specific and global sections.
group_definition	stage_2	Metabolic risk factors and/or CKD	criteria_group	stage2_hypertension	Hypertension	True	False	False	any_of	either					group									I12.- should be used with N18.- to specify CKD stage.
code_or_element	stage_2	Metabolic risk factors and/or CKD	criteria_group	stage2_hypertension	Hypertension	True	False	False	any_of	either				codes_any_of	icd_code	I10	Essential (primary) hypertension	False						If I12.- is used, pair with N18.- to specify CKD stage.
code_or_element	stage_2	Metabolic risk factors and/or CKD	criteria_group	stage2_hypertension	Hypertension	True	False	False	any_of	either				codes_any_of	icd_code	I11.9	Hypertensive heart disease without heart failure	False						If I12.- is used, pair with N18.- to specify CKD stage.
code_or_element	stage_2	Metabolic risk factors and/or CKD	criteria_group	stage2_hypertension	Hypertension	True	False	False	any_of	either				codes_any_of	icd_code_family	I12.	Hypertensive chronic kidney disease (all subcodes)	True						If I12.- is used, pair with N18.- to specify CKD stage.
code_or_element	stage_2	Metabolic risk factors and/or CKD	criteria_group	stage2_hypertension	Hypertension	True	False	False	any_of	either				codes_any_of	icd_code	I13.10	Hypertensive heart and chronic kidney disease without heart failure, stage 1-4 or unspecified CKD	False						If I12.- is used, pair with N18.- to specify CKD stage.
group_definition	stage_2	Metabolic risk factors and/or CKD	criteria_group	stage2_hypertriglyceridemia	Hypertriglyceridemia	True	False	False	any_of	either					group									Stage 2 includes E78.1 and E78.2 for operational ICD-10-CM implementation; E78.2 is retained to capture mixed triglyceride-elevated dyslipidemia phenotypes in routine data.
code_or_element	stage_2	Metabolic risk factors and/or CKD	criteria_group	stage2_hypertriglyceridemia	Hypertriglyceridemia	True	False	False	any_of	either				codes_any_of	icd_code	E78.1	Pure hyperglyceridemia / pure hypertriglyceridemia	False
code_or_element	stage_2	Metabolic risk factors and/or CKD	criteria_group	stage2_hypertriglyceridemia	Hypertriglyceridemia	True	False	False	any_of	either				codes_any_of	icd_code	E78.2	Mixed hyperlipidemia	False
group_definition	stage_2	Metabolic risk factors and/or CKD	criteria_group	stage2_metabolic_syndrome	Metabolic syndrome	True	False	False	any_of	either					group
code_or_element	stage_2	Metabolic risk factors and/or CKD	criteria_group	stage2_metabolic_syndrome	Metabolic syndrome	True	False	False	any_of	either				codes_any_of	icd_code	E88.810	Metabolic syndrome	False
group_definition	stage_2	Metabolic risk factors and/or CKD	criteria_group	stage2_diabetes	Diabetes mellitus (type 2, type 1, other specified types)	True	False	False	any_of	either					group									E11.- includes E11.A (type 2 diabetes in remission, FY2026).
code_or_element	stage_2	Metabolic risk factors and/or CKD	criteria_group	stage2_diabetes	Diabetes mellitus (type 2, type 1, other specified types)	True	False	False	any_of	either				codes_any_of	icd_code_family	E10.	Type 1 diabetes mellitus (all subcodes)	True						E11.- includes E11.A (type 2 diabetes mellitus without complications, in remission) in FY2026.
code_or_element	stage_2	Metabolic risk factors and/or CKD	criteria_group	stage2_diabetes	Diabetes mellitus (type 2, type 1, other specified types)	True	False	False	any_of	either				codes_any_of	icd_code_family	E11.	Type 2 diabetes mellitus (all subcodes)	True						E11.- includes E11.A (type 2 diabetes mellitus without complications, in remission) in FY2026.
code_or_element	stage_2	Metabolic risk factors and/or CKD	criteria_group	stage2_diabetes	Diabetes mellitus (type 2, type 1, other specified types)	True	False	False	any_of	either				codes_any_of	icd_code_family	E13.	Other specified diabetes mellitus (all subcodes)	True						E11.- includes E11.A (type 2 diabetes mellitus without complications, in remission) in FY2026.
group_definition	stage_2	Metabolic risk factors and/or CKD	criteria_group	stage2_ckd_moderate_high_risk	Moderate- to high-risk chronic kidney disease (claims proxy)	True	False	False	any_of	either					group									Claims proxy for moderate- to high-risk CKD. If structured eGFR/ACR data are available, KDIGO categories should supersede diagnosis-code proxy logic.	group_exclusions: N18.4 | N18.5 | N18.6
criterion_definition	stage_2	Metabolic risk factors and/or CKD	criteria_group	stage2_ckd_moderate_high_risk	Moderate- to high-risk chronic kidney disease (claims proxy)	True	False	False	any_of	either	stage2_ckd_stage3	CKD stage 3		codes_any_of	criterion									Claims proxy for moderate- to high-risk CKD. If structured eGFR/ACR data are available, KDIGO categories should supersede diagnosis-code proxy logic.	criterion_exclusions: N18.4 | N18.5 | N18.6
code_or_element	stage_2	Metabolic risk factors and/or CKD	criteria_group	stage2_ckd_moderate_high_risk	Moderate- to high-risk chronic kidney disease (claims proxy)	True	False	False	any_of	either	stage2_ckd_stage3	CKD stage 3		codes_any_of	icd_code	N18.30	Chronic kidney disease, stage 3 unspecified	False	N18.4 | N18.5 | N18.6					Claims proxy for moderate- to high-risk CKD. If structured eGFR/ACR data are available, KDIGO categories should supersede diagnosis-code proxy logic.
code_or_element	stage_2	Metabolic risk factors and/or CKD	criteria_group	stage2_ckd_moderate_high_risk	Moderate- to high-risk chronic kidney disease (claims proxy)	True	False	False	any_of	either	stage2_ckd_stage3	CKD stage 3		codes_any_of	icd_code	N18.31	Chronic kidney disease, stage 3a	False	N18.4 | N18.5 | N18.6					Claims proxy for moderate- to high-risk CKD. If structured eGFR/ACR data are available, KDIGO categories should supersede diagnosis-code proxy logic.
code_or_element	stage_2	Metabolic risk factors and/or CKD	criteria_group	stage2_ckd_moderate_high_risk	Moderate- to high-risk chronic kidney disease (claims proxy)	True	False	False	any_of	either	stage2_ckd_stage3	CKD stage 3		codes_any_of	icd_code	N18.32	Chronic kidney disease, stage 3b	False	N18.4 | N18.5 | N18.6					Claims proxy for moderate- to high-risk CKD. If structured eGFR/ACR data are available, KDIGO categories should supersede diagnosis-code proxy logic.
criterion_definition	stage_2	Metabolic risk factors and/or CKD	criteria_group	stage2_ckd_moderate_high_risk	Moderate- to high-risk chronic kidney disease (claims proxy)	True	False	False	any_of	either	stage2_ckd_stage1_2_with_albuminuria	CKD stage 1-2 with documented albuminuria/proteinuria		all_of	criterion									Claims proxy for moderate- to high-risk CKD. If structured eGFR/ACR data are available, KDIGO categories should supersede diagnosis-code proxy logic.	criterion_exclusions: N18.4 | N18.5 | N18.6
component_definition	stage_2	Metabolic risk factors and/or CKD	criteria_group	stage2_ckd_moderate_high_risk	Moderate- to high-risk chronic kidney disease (claims proxy)	True	False	False	any_of	either	ckd_stage_1_2	ckd_stage_1_2	stage2_ckd_stage1_2_with_albuminuria	codes_any_of	component									Claims proxy for moderate- to high-risk CKD. If structured eGFR/ACR data are available, KDIGO categories should supersede diagnosis-code proxy logic.	Component of stage2_ckd_stage1_2_with_albuminuria
code_or_element	stage_2	Metabolic risk factors and/or CKD	criteria_group	stage2_ckd_moderate_high_risk	Moderate- to high-risk chronic kidney disease (claims proxy)	True	False	False	any_of	either	ckd_stage_1_2	ckd_stage_1_2	stage2_ckd_stage1_2_with_albuminuria	codes_any_of	icd_code	N18.1	Chronic kidney disease, stage 1	False	N18.4 | N18.5 | N18.6					Claims proxy for moderate- to high-risk CKD. If structured eGFR/ACR data are available, KDIGO categories should supersede diagnosis-code proxy logic.
code_or_element	stage_2	Metabolic risk factors and/or CKD	criteria_group	stage2_ckd_moderate_high_risk	Moderate- to high-risk chronic kidney disease (claims proxy)	True	False	False	any_of	either	ckd_stage_1_2	ckd_stage_1_2	stage2_ckd_stage1_2_with_albuminuria	codes_any_of	icd_code	N18.2	Chronic kidney disease, stage 2 (mild)	False	N18.4 | N18.5 | N18.6					Claims proxy for moderate- to high-risk CKD. If structured eGFR/ACR data are available, KDIGO categories should supersede diagnosis-code proxy logic.
component_definition	stage_2	Metabolic risk factors and/or CKD	criteria_group	stage2_ckd_moderate_high_risk	Moderate- to high-risk chronic kidney disease (claims proxy)	True	False	False	any_of	either	albuminuria_or_proteinuria	albuminuria_or_proteinuria	stage2_ckd_stage1_2_with_albuminuria	codes_any_of	component									Claims proxy for moderate- to high-risk CKD. If structured eGFR/ACR data are available, KDIGO categories should supersede diagnosis-code proxy logic.	Component of stage2_ckd_stage1_2_with_albuminuria
code_or_element	stage_2	Metabolic risk factors and/or CKD	criteria_group	stage2_ckd_moderate_high_risk	Moderate- to high-risk chronic kidney disease (claims proxy)	True	False	False	any_of	either	albuminuria_or_proteinuria	albuminuria_or_proteinuria	stage2_ckd_stage1_2_with_albuminuria	codes_any_of	icd_code_family	R80.	Albuminuria/proteinuria (all subcodes)	True	N18.4 | N18.5 | N18.6					Claims proxy for moderate- to high-risk CKD. If structured eGFR/ACR data are available, KDIGO categories should supersede diagnosis-code proxy logic.
group_definition	stage_3	Subclinical CVD or risk equivalents	criteria_group	stage3_subclinical_ascvd_ehr	Subclinical ASCVD (EHR-enhanced)	True	False	False	any_of	ehr_enhanced					group									Site-specific mapping to structured imaging results is required.
code_or_element	stage_3	Subclinical CVD or risk equivalents	criteria_group	stage3_subclinical_ascvd_ehr	Subclinical ASCVD (EHR-enhanced)	True	False	False	any_of	ehr_enhanced				any_of	non_icd_data_element		{'element_id': 'cac_documented', 'label': 'Coronary artery calcium documented in structured imaging data', 'data_type': 'boolean_or_coded_result', 'operator': 'present', 'notes': 'Preferred structured EHR signal for subclinical ASCVD.'}							Site-specific mapping to structured imaging results is required.
code_or_element	stage_3	Subclinical CVD or risk equivalents	criteria_group	stage3_subclinical_ascvd_ehr	Subclinical ASCVD (EHR-enhanced)	True	False	False	any_of	ehr_enhanced				any_of	non_icd_data_element		{'element_id': 'coronary_cta_subclinical_atherosclerosis', 'label': 'Subclinical atherosclerosis documented on coronary CT angiography', 'data_type': 'boolean_or_coded_result', 'operator': 'present'}							Site-specific mapping to structured imaging results is required.
code_or_element	stage_3	Subclinical CVD or risk equivalents	criteria_group	stage3_subclinical_ascvd_ehr	Subclinical ASCVD (EHR-enhanced)	True	False	False	any_of	ehr_enhanced				any_of	non_icd_data_element		{'element_id': 'coronary_catheterization_subclinical_atherosclerosis', 'label': 'Subclinical atherosclerosis documented on coronary catheterization', 'data_type': 'boolean_or_coded_result', 'operator': 'present'}							Site-specific mapping to structured imaging results is required.
group_definition	stage_3	Subclinical CVD or risk equivalents	criteria_group	stage3_subclinical_hf_ehr	Subclinical HF (EHR-enhanced)	True	False	False	any_of	ehr_enhanced					group									Site-specific mapping to laboratory and echocardiography fields is required. A biomarker abnormality plus an echocardiographic abnormality indicates the highest risk.
code_or_element	stage_3	Subclinical CVD or risk equivalents	criteria_group	stage3_subclinical_hf_ehr	Subclinical HF (EHR-enhanced)	True	False	False	any_of	ehr_enhanced				any_of	non_icd_data_element		{'element_id': 'ntprobnp_threshold', 'label': 'NT-proBNP', 'data_type': 'numeric_laboratory_result', 'operator': '>=', 'threshold_value': 125, 'threshold_unit': 'pg/mL'}							Site-specific mapping to laboratory and echocardiography fields is required. A biomarker abnormality plus an echocardiographic abnormality indicates the highest risk.
code_or_element	stage_3	Subclinical CVD or risk equivalents	criteria_group	stage3_subclinical_hf_ehr	Subclinical HF (EHR-enhanced)	True	False	False	any_of	ehr_enhanced				any_of	non_icd_data_element		{'element_id': 'hs_troponin_t_female', 'label': 'High-sensitivity troponin T (female threshold)', 'data_type': 'numeric_laboratory_result', 'operator': '>=', 'threshold_value': 14, 'threshold_unit': 'ng/L', 'sex': 'female'}							Site-specific mapping to laboratory and echocardiography fields is required. A biomarker abnormality plus an echocardiographic abnormality indicates the highest risk.
code_or_element	stage_3	Subclinical CVD or risk equivalents	criteria_group	stage3_subclinical_hf_ehr	Subclinical HF (EHR-enhanced)	True	False	False	any_of	ehr_enhanced				any_of	non_icd_data_element		{'element_id': 'hs_troponin_t_male', 'label': 'High-sensitivity troponin T (male threshold)', 'data_type': 'numeric_laboratory_result', 'operator': '>=', 'threshold_value': 22, 'threshold_unit': 'ng/L', 'sex': 'male'}							Site-specific mapping to laboratory and echocardiography fields is required. A biomarker abnormality plus an echocardiographic abnormality indicates the highest risk.
code_or_element	stage_3	Subclinical CVD or risk equivalents	criteria_group	stage3_subclinical_hf_ehr	Subclinical HF (EHR-enhanced)	True	False	False	any_of	ehr_enhanced				any_of	non_icd_data_element		{'element_id': 'hs_troponin_i_female', 'label': 'High-sensitivity troponin I (female threshold)', 'data_type': 'numeric_laboratory_result', 'operator': '>=', 'threshold_value': 10, 'threshold_unit': 'ng/L', 'sex': 'female'}							Site-specific mapping to laboratory and echocardiography fields is required. A biomarker abnormality plus an echocardiographic abnormality indicates the highest risk.
code_or_element	stage_3	Subclinical CVD or risk equivalents	criteria_group	stage3_subclinical_hf_ehr	Subclinical HF (EHR-enhanced)	True	False	False	any_of	ehr_enhanced				any_of	non_icd_data_element		{'element_id': 'hs_troponin_i_male', 'label': 'High-sensitivity troponin I (male threshold)', 'data_type': 'numeric_laboratory_result', 'operator': '>=', 'threshold_value': 12, 'threshold_unit': 'ng/L', 'sex': 'male'}							Site-specific mapping to laboratory and echocardiography fields is required. A biomarker abnormality plus an echocardiographic abnormality indicates the highest risk.
code_or_element	stage_3	Subclinical CVD or risk equivalents	criteria_group	stage3_subclinical_hf_ehr	Subclinical HF (EHR-enhanced)	True	False	False	any_of	ehr_enhanced				any_of	non_icd_data_element		{'element_id': 'echocardiographic_subclinical_hf_abnormality', 'label': 'Echocardiographic abnormality consistent with subclinical heart failure', 'data_type': 'boolean_or_coded_result', 'operator': 'present'}							Site-specific mapping to laboratory and echocardiography fields is required. A biomarker abnormality plus an echocardiographic abnormality indicates the highest risk.
group_definition	stage_3	Subclinical CVD or risk equivalents	criteria_group	stage3_claims_proxy_very_high_risk_ckd	Conservative claims-only proxy for Stage 3	True	False	False	any_of	claims_only					group									Use only when structured EHR data required for Stage 3 are unavailable. Label outputs as claims-only Stage 3 proxy.
code_or_element	stage_3	Subclinical CVD or risk equivalents	criteria_group	stage3_claims_proxy_very_high_risk_ckd	Conservative claims-only proxy for Stage 3	True	False	False	any_of	claims_only				codes_any_of	icd_code	N18.4	Chronic kidney disease, stage 4 (severe)	False						Use only when structured EHR data required for Stage 3 are unavailable. Label outputs as claims-only Stage 3 proxy.
code_or_element	stage_3	Subclinical CVD or risk equivalents	criteria_group	stage3_claims_proxy_very_high_risk_ckd	Conservative claims-only proxy for Stage 3	True	False	False	any_of	claims_only				codes_any_of	icd_code	N18.5	Chronic kidney disease, stage 5	False						Use only when structured EHR data required for Stage 3 are unavailable. Label outputs as claims-only Stage 3 proxy.
group_definition	stage_3	Subclinical CVD or risk equivalents	supplementary_group	stage3_ckd_secondary_hyperparathyroidism	Supplementary CKD-related code	False	False	True	any_of	either					group									Supporting only; use when co-occurring with N18.4-N18.5.
code_or_element	stage_3	Subclinical CVD or risk equivalents	supplementary_group	stage3_ckd_secondary_hyperparathyroidism	Supplementary CKD-related code	False	False	True	any_of	either				codes_any_of	icd_code	N25.81	Secondary hyperparathyroidism of renal origin	False						Supporting only; use when co-occurring with N18.4-N18.5.
group_definition	stage_4	Clinical CVD with or without kidney failure	criteria_group	stage4_coronary_heart_disease	Coronary heart disease and angina	True	False	False	any_of	either					group
code_or_element	stage_4	Clinical CVD with or without kidney failure	criteria_group	stage4_coronary_heart_disease	Coronary heart disease and angina	True	False	False	any_of	either				codes_any_of	icd_code_family	I25.	Chronic ischemic heart disease (all subcodes)	True
code_or_element	stage_4	Clinical CVD with or without kidney failure	criteria_group	stage4_coronary_heart_disease	Coronary heart disease and angina	True	False	False	any_of	either				codes_any_of	icd_code_family	I20.	Angina pectoris (all subcodes)	True
group_definition	stage_4	Clinical CVD with or without kidney failure	criteria_group	stage4_acute_myocardial_infarction	Acute myocardial infarction and subsequent myocardial infarction	True	False	False	any_of	either					group
code_or_element	stage_4	Clinical CVD with or without kidney failure	criteria_group	stage4_acute_myocardial_infarction	Acute myocardial infarction and subsequent myocardial infarction	True	False	False	any_of	either				codes_any_of	icd_code_family	I21.	Acute myocardial infarction (all subcodes)	True
code_or_element	stage_4	Clinical CVD with or without kidney failure	criteria_group	stage4_acute_myocardial_infarction	Acute myocardial infarction and subsequent myocardial infarction	True	False	False	any_of	either				codes_any_of	icd_code_family	I22.	Subsequent myocardial infarction (all subcodes)	True
group_definition	stage_4	Clinical CVD with or without kidney failure	criteria_group	stage4_heart_failure	Heart failure phenotypes	True	False	False	any_of	either					group
code_or_element	stage_4	Clinical CVD with or without kidney failure	criteria_group	stage4_heart_failure	Heart failure phenotypes	True	False	False	any_of	either				codes_any_of	icd_code	I50.1	Left ventricular failure	False
code_or_element	stage_4	Clinical CVD with or without kidney failure	criteria_group	stage4_heart_failure	Heart failure phenotypes	True	False	False	any_of	either				codes_any_of	icd_code_family	I50.2	Systolic (congestive) heart failure (all subcodes)	True
code_or_element	stage_4	Clinical CVD with or without kidney failure	criteria_group	stage4_heart_failure	Heart failure phenotypes	True	False	False	any_of	either				codes_any_of	icd_code_family	I50.3	Diastolic (congestive) heart failure (all subcodes)	True
code_or_element	stage_4	Clinical CVD with or without kidney failure	criteria_group	stage4_heart_failure	Heart failure phenotypes	True	False	False	any_of	either				codes_any_of	icd_code_family	I50.4	Combined systolic and diastolic (congestive) heart failure (all subcodes)	True
code_or_element	stage_4	Clinical CVD with or without kidney failure	criteria_group	stage4_heart_failure	Heart failure phenotypes	True	False	False	any_of	either				codes_any_of	icd_code	I50.9	Heart failure, unspecified	False
code_or_element	stage_4	Clinical CVD with or without kidney failure	criteria_group	stage4_heart_failure	Heart failure phenotypes	True	False	False	any_of	either				codes_any_of	icd_code	I11.0	Hypertensive heart disease with heart failure	False
code_or_element	stage_4	Clinical CVD with or without kidney failure	criteria_group	stage4_heart_failure	Heart failure phenotypes	True	False	False	any_of	either				codes_any_of	icd_code	I13.0	Hypertensive heart and chronic kidney disease with heart failure, stage 1-4 or unspecified CKD	False
code_or_element	stage_4	Clinical CVD with or without kidney failure	criteria_group	stage4_heart_failure	Heart failure phenotypes	True	False	False	any_of	either				codes_any_of	icd_code	I13.2	Hypertensive heart and chronic kidney disease with heart failure, stage 5 CKD or end stage renal disease	False
group_definition	stage_4	Clinical CVD with or without kidney failure	criteria_group	stage4_atrial_fibrillation	Atrial fibrillation	True	False	False	any_of	either					group
code_or_element	stage_4	Clinical CVD with or without kidney failure	criteria_group	stage4_atrial_fibrillation	Atrial fibrillation	True	False	False	any_of	either				codes_any_of	icd_code	I48.0	Paroxysmal atrial fibrillation	False
code_or_element	stage_4	Clinical CVD with or without kidney failure	criteria_group	stage4_atrial_fibrillation	Atrial fibrillation	True	False	False	any_of	either				codes_any_of	icd_code	I48.19	Persistent atrial fibrillation	False
code_or_element	stage_4	Clinical CVD with or without kidney failure	criteria_group	stage4_atrial_fibrillation	Atrial fibrillation	True	False	False	any_of	either				codes_any_of	icd_code	I48.20	Chronic atrial fibrillation	False
code_or_element	stage_4	Clinical CVD with or without kidney failure	criteria_group	stage4_atrial_fibrillation	Atrial fibrillation	True	False	False	any_of	either				codes_any_of	icd_code	I48.21	Permanent atrial fibrillation	False
group_definition	stage_4	Clinical CVD with or without kidney failure	criteria_group	stage4_peripheral_artery_disease	Peripheral artery disease	True	False	False	any_of	either					group
code_or_element	stage_4	Clinical CVD with or without kidney failure	criteria_group	stage4_peripheral_artery_disease	Peripheral artery disease	True	False	False	any_of	either				codes_any_of	icd_code_family	I70.2	Atherosclerosis of native arteries of the extremities (all subcodes)	True
code_or_element	stage_4	Clinical CVD with or without kidney failure	criteria_group	stage4_peripheral_artery_disease	Peripheral artery disease	True	False	False	any_of	either				codes_any_of	icd_code	I73.9	Peripheral vascular disease, unspecified	False
group_definition	stage_4	Clinical CVD with or without kidney failure	criteria_group	stage4_stroke	Stroke and prior clinical cerebrovascular disease	True	False	False	any_of	either					group
code_or_element	stage_4	Clinical CVD with or without kidney failure	criteria_group	stage4_stroke	Stroke and prior clinical cerebrovascular disease	True	False	False	any_of	either				codes_any_of	icd_code_family	I60.	Nontraumatic subarachnoid hemorrhage (all subcodes)	True
code_or_element	stage_4	Clinical CVD with or without kidney failure	criteria_group	stage4_stroke	Stroke and prior clinical cerebrovascular disease	True	False	False	any_of	either				codes_any_of	icd_code_family	I61.	Nontraumatic intracerebral hemorrhage (all subcodes)	True
code_or_element	stage_4	Clinical CVD with or without kidney failure	criteria_group	stage4_stroke	Stroke and prior clinical cerebrovascular disease	True	False	False	any_of	either				codes_any_of	icd_code_family	I62.	Other and unspecified nontraumatic intracranial hemorrhage (all subcodes)	True
code_or_element	stage_4	Clinical CVD with or without kidney failure	criteria_group	stage4_stroke	Stroke and prior clinical cerebrovascular disease	True	False	False	any_of	either				codes_any_of	icd_code_family	I63.	Cerebral infarction / ischemic stroke (all subcodes)	True
code_or_element	stage_4	Clinical CVD with or without kidney failure	criteria_group	stage4_stroke	Stroke and prior clinical cerebrovascular disease	True	False	False	any_of	either				codes_any_of	icd_code	I64	Stroke, not specified as hemorrhage or infarction	False
code_or_element	stage_4	Clinical CVD with or without kidney failure	criteria_group	stage4_stroke	Stroke and prior clinical cerebrovascular disease	True	False	False	any_of	either				codes_any_of	icd_code_family	I69.	Sequelae of cerebrovascular disease (all subcodes)	True
code_or_element	stage_4	Clinical CVD with or without kidney failure	criteria_group	stage4_stroke	Stroke and prior clinical cerebrovascular disease	True	False	False	any_of	either				codes_any_of	icd_code	Z86.73	Personal history of transient ischemic attack and cerebral infarction without residual deficits	False
group_definition	stage_4	Clinical CVD with or without kidney failure	kidney_failure_group	stage4b_kidney_failure_core	Kidney failure (core Stage 4B criteria)	True	False	False	any_of	either					group									Kidney failure criteria are evaluated only after Stage 4 clinical CVD has been established.
code_or_element	stage_4	Clinical CVD with or without kidney failure	kidney_failure_group	stage4b_kidney_failure_core	Kidney failure (core Stage 4B criteria)	True	False	False	any_of	either				codes_any_of	icd_code	N18.6	End stage renal disease	False						Kidney failure criteria are evaluated only after Stage 4 clinical CVD has been established.
code_or_element	stage_4	Clinical CVD with or without kidney failure	kidney_failure_group	stage4b_kidney_failure_core	Kidney failure (core Stage 4B criteria)	True	False	False	any_of	either				codes_any_of	icd_code	Z99.2	Dependence on renal dialysis	False						Kidney failure criteria are evaluated only after Stage 4 clinical CVD has been established.
group_definition	stage_4	Clinical CVD with or without kidney failure	kidney_failure_group	stage4b_transplant_context	Kidney transplant status context	False	False	True	all_of	either					group									Do not assign Stage 4B on Z94.0 alone. Use only as contextual information when transplant status co-occurs with CKD or kidney failure evidence.
criterion_definition	stage_4	Clinical CVD with or without kidney failure	kidney_failure_group	stage4b_transplant_context	Kidney transplant status context	False	False	True	all_of	either	transplant_plus_ckd	Kidney transplant status with CKD documentation		all_of	criterion									Do not assign Stage 4B on Z94.0 alone. Use only as contextual information when transplant status co-occurs with CKD or kidney failure evidence.
component_definition	stage_4	Clinical CVD with or without kidney failure	kidney_failure_group	stage4b_transplant_context	Kidney transplant status context	False	False	True	all_of	either	kidney_transplant_status	kidney_transplant_status	transplant_plus_ckd	codes_any_of	component									Do not assign Stage 4B on Z94.0 alone. Use only as contextual information when transplant status co-occurs with CKD or kidney failure evidence.	Component of transplant_plus_ckd
code_or_element	stage_4	Clinical CVD with or without kidney failure	kidney_failure_group	stage4b_transplant_context	Kidney transplant status context	False	False	True	all_of	either	kidney_transplant_status	kidney_transplant_status	transplant_plus_ckd	codes_any_of	icd_code	Z94.0	Kidney transplant status	False						Do not assign Stage 4B on Z94.0 alone. Use only as contextual information when transplant status co-occurs with CKD or kidney failure evidence.
component_definition	stage_4	Clinical CVD with or without kidney failure	kidney_failure_group	stage4b_transplant_context	Kidney transplant status context	False	False	True	all_of	either	ckd_stage_code	ckd_stage_code	transplant_plus_ckd	codes_any_of	component									Do not assign Stage 4B on Z94.0 alone. Use only as contextual information when transplant status co-occurs with CKD or kidney failure evidence.	Component of transplant_plus_ckd
code_or_element	stage_4	Clinical CVD with or without kidney failure	kidney_failure_group	stage4b_transplant_context	Kidney transplant status context	False	False	True	all_of	either	ckd_stage_code	ckd_stage_code	transplant_plus_ckd	codes_any_of	icd_code_family	N18.	Chronic kidney disease (all stage subcodes)	True						Do not assign Stage 4B on Z94.0 alone. Use only as contextual information when transplant status co-occurs with CKD or kidney failure evidence.
group_definition	global	Global risk-enhancing conditions	global_risk_enhancing_condition	risk_dyslipidemia	Disorders of lipoprotein metabolism	False		True		either					group										Centralized global non-stage-defining condition group.
code_or_element	global	Global risk-enhancing conditions	global_risk_enhancing_condition	risk_dyslipidemia	Disorders of lipoprotein metabolism	False		True		either				codes_any_of	icd_code	E78.0	Pure hypercholesterolemia	False
code_or_element	global	Global risk-enhancing conditions	global_risk_enhancing_condition	risk_dyslipidemia	Disorders of lipoprotein metabolism	False		True		either				codes_any_of	icd_code	E78.1	Pure hyperglyceridemia / pure hypertriglyceridemia	False
code_or_element	global	Global risk-enhancing conditions	global_risk_enhancing_condition	risk_dyslipidemia	Disorders of lipoprotein metabolism	False		True		either				codes_any_of	icd_code	E78.2	Mixed hyperlipidemia	False
code_or_element	global	Global risk-enhancing conditions	global_risk_enhancing_condition	risk_dyslipidemia	Disorders of lipoprotein metabolism	False		True		either				codes_any_of	icd_code	E78.4	Other hyperlipidemia	False
code_or_element	global	Global risk-enhancing conditions	global_risk_enhancing_condition	risk_dyslipidemia	Disorders of lipoprotein metabolism	False		True		either				codes_any_of	icd_code	E78.41	Elevated lipoprotein(a)	False
code_or_element	global	Global risk-enhancing conditions	global_risk_enhancing_condition	risk_dyslipidemia	Disorders of lipoprotein metabolism	False		True		either				codes_any_of	icd_code	E78.49	Other hyperlipidemia	False
code_or_element	global	Global risk-enhancing conditions	global_risk_enhancing_condition	risk_dyslipidemia	Disorders of lipoprotein metabolism	False		True		either				codes_any_of	icd_code	E78.5	Hyperlipidemia, unspecified	False
group_definition	global	Global risk-enhancing conditions	global_risk_enhancing_condition	risk_nafld_nash	Metabolic liver disease	False		True		either					group										Centralized global non-stage-defining condition group.
code_or_element	global	Global risk-enhancing conditions	global_risk_enhancing_condition	risk_nafld_nash	Metabolic liver disease	False		True		either				codes_any_of	icd_code	K76.0	Fatty (change of) liver, not elsewhere classified	False
code_or_element	global	Global risk-enhancing conditions	global_risk_enhancing_condition	risk_nafld_nash	Metabolic liver disease	False		True		either				codes_any_of	icd_code	K75.81	Nonalcoholic steatohepatitis (NASH)	False
group_definition	global	Global risk-enhancing conditions	global_risk_enhancing_condition	risk_hyperuricemia_gout	Hyperuricemia and gout	False		True		either					group										Centralized global non-stage-defining condition group.
code_or_element	global	Global risk-enhancing conditions	global_risk_enhancing_condition	risk_hyperuricemia_gout	Hyperuricemia and gout	False		True		either				codes_any_of	icd_code	E79.0	Hyperuricemia without signs of inflammatory arthritis and tophaceous disease	False
code_or_element	global	Global risk-enhancing conditions	global_risk_enhancing_condition	risk_hyperuricemia_gout	Hyperuricemia and gout	False		True		either				codes_any_of	icd_code_family	M10.	Gout (all subcodes)	True
group_definition	global	Global risk-enhancing conditions	global_risk_enhancing_condition	risk_sleep_apnea	Sleep apnea disorders	False		True		either					group										Centralized global non-stage-defining condition group.
code_or_element	global	Global risk-enhancing conditions	global_risk_enhancing_condition	risk_sleep_apnea	Sleep apnea disorders	False		True		either				codes_any_of	icd_code	G47.30	Sleep apnea, unspecified	False
code_or_element	global	Global risk-enhancing conditions	global_risk_enhancing_condition	risk_sleep_apnea	Sleep apnea disorders	False		True		either				codes_any_of	icd_code	G47.31	Primary central sleep apnea	False
code_or_element	global	Global risk-enhancing conditions	global_risk_enhancing_condition	risk_sleep_apnea	Sleep apnea disorders	False		True		either				codes_any_of	icd_code	G47.33	Obstructive sleep apnea (adult or pediatric)	False
code_or_element	global	Global risk-enhancing conditions	global_risk_enhancing_condition	risk_sleep_apnea	Sleep apnea disorders	False		True		either				codes_any_of	icd_code	G47.39	Other sleep apnea	False
group_definition	global	Global risk-enhancing conditions	global_risk_enhancing_condition	risk_pcos	Polycystic ovary syndrome	False		True		either					group										Centralized global non-stage-defining condition group.
code_or_element	global	Global risk-enhancing conditions	global_risk_enhancing_condition	risk_pcos	Polycystic ovary syndrome	False		True		either				codes_any_of	icd_code	E28.2	Polycystic ovary syndrome	False
group_definition	global	Global risk-enhancing conditions	global_risk_enhancing_condition	risk_ckd_secondary_hyperparathyroidism	Secondary hyperparathyroidism of renal origin	False		True		either					group										Centralized global non-stage-defining condition group.
code_or_element	global	Global risk-enhancing conditions	global_risk_enhancing_condition	risk_ckd_secondary_hyperparathyroidism	Secondary hyperparathyroidism of renal origin	False		True		either				codes_any_of	icd_code	N25.81	Secondary hyperparathyroidism of renal origin	False
group_definition	global	Global risk-enhancing conditions	global_risk_enhancing_condition	risk_arrhythmias	Other arrhythmias	False		True		either					group										Centralized global non-stage-defining condition group.
code_or_element	global	Global risk-enhancing conditions	global_risk_enhancing_condition	risk_arrhythmias	Other arrhythmias	False		True		either				codes_any_of	icd_code	I47.2	Ventricular tachycardia	False
code_or_element	global	Global risk-enhancing conditions	global_risk_enhancing_condition	risk_arrhythmias	Other arrhythmias	False		True		either				codes_any_of	icd_code	I49.0	Ventricular fibrillation and flutter	False
code_or_element	global	Global risk-enhancing conditions	global_risk_enhancing_condition	risk_arrhythmias	Other arrhythmias	False		True		either				codes_any_of	icd_code	I49.3	Premature depolarization / premature ventricular contractions	False
